# Supplementary material for: SARS-CoV-2 Polymerase Chain Reaction Cycle Threshold Trends in Patients Who Are Immunocompromised and Implications for Isolation Precautions
Source: Open Forum Infect Dis. 2024 Jun 29;11(7):ofae367. doi: 10.1093/ofid/ofae367 (PMC11285146; doi:10.1093/ofid/ofae367)
Supplement: ofae367_Supplementary_Data [file ofae367_supplementary_data.zip]

Archive with 2 entries (2 files):
- Appendix Ct Value.docx
- Supplementary Data.docx
